# Supplementary material for: Prevalence and Prognostic Significance of Malnutrition in Patients with Abnormal Glycemic Status and Coronary Artery Disease: A Multicenter Cohort Study in China
Source: Nutrients. 2023 Feb 1;15(3):732. doi: 10.3390/nu15030732 (PMC9920677; doi:10.3390/nu15030732)
Supplement: Supplementary file 1 [file nutrients-15-00732-s001.zip]

Archive with 1 entries (1 files):
- nutrients-2143085-supplementary.pdf
